# Supplementary material for: Potassium isotope heterogeneity in the early Solar System controlled by extensive evaporation and partial recondensation
Source: Nat Commun. 2022 Dec 12;13:7669. doi: 10.1038/s41467-022-35362-7 (PMC9744853; doi:10.1038/s41467-022-35362-7)
Supplement: Supplementary file 2 — Source data [file 41467_2022_35362_MOESM2_ESM.zip]

Archive with 10 entries (9 files):
- SourceData/
- __MACOSX/._SourceData
- SourceData/Fig1_SourceData.xlsx
- __MACOSX/SourceData/._Fig1_SourceData.xlsx
- SourceData/Fig2_SourceData.xlsx
- __MACOSX/SourceData/._Fig2_SourceData.xlsx
- SourceData/Fig3_SourceData.xlsx
- __MACOSX/SourceData/._Fig3_SourceData.xlsx
- SourceData/Fig4_SourceData.xlsx
- __MACOSX/SourceData/._Fig4_SourceData.xlsx
