# Supplementary material for: Potassium isotope heterogeneity in the early Solar System controlled by extensive evaporation and partial recondensation
Source: Nat Commun. 2022 Dec 12;13:7669. doi: 10.1038/s41467-022-35362-7 (PMC9744853; doi:10.1038/s41467-022-35362-7)
Supplement: Supplementary file 2 — Source data [file 41467_2022_35362_MOESM2_ESM.zip › SourceData/Fig1_SourceData.xlsx]

## Sheet: Fig. 1
Fig. 1	Extensive depletion of moderately volatile elements in angrites
(a)	Elemental concentrations of angrites analysed in this study are plotted relative to concentrations in CI chondrites (both are normalized to Mg = 1.0) versus 50% nebular condensation temperatures
Element	50% condensation temperature	NWA 7203	NWA 12320	NWA 12774	NWA 12004	Sah 99555
Lithophile	(K)
Na	1035	0.131768	0.0680448	0.0188672	0.0836752	0.0508419
Mg	1343	1	1	1	1	1
Al	1652	19.8534	19.138	6.25031	20.0036	20.7314
Si	1314	4.03697	4.07877	1.59111	4.68824	4.5216
K	993	0.153883	0.282591	0.0264547	0.505223	0.206427
Ca	1535	30.2834	28.9801	7.75365	31.4945	31.1442
Ti	1565	24.8344	27.1688	6.6292	30.3071	28.3257
Zn	704	0.00337299	0.0206583	0.000969224	0.0269159	0.0128913
Rb	752	0.0784847	0.134183	0.0145001	0.251681	0.15947
Sr	1548	29.3224	33.2176	8.43837	33.8016	34.194
Y	1551	30.5857	29.8725	6.73909	33.6382	31.4518
Ba	1423	26.3567	155.004	6.79918	79.6696	37.7839
La	1615	29.7498	32.6352	7.45328	38.3154	35.2681
Ce	1454	30.0263	32.782	7.60408	38.38	35.0142
Pr	1550	29.4395	31.8403	7.35475	38.0346	34.7986
Nd	1630	29.5907	31.3254	7.48185	37.2591	34.6132
Sm	1545	29.3461	30.6606	7.37753	36.2734	34.5415
Eu	1491	29.4656	31.7339	7.61109	36.8376	35.0079
Gd	1630	30.078	31.2988	7.56957	36.6937	34.9946
Tb	1630	29.3878	30.0664	7.3388	35.3148	34.6113
Dy	1630	29.8475	29.9448	7.45085	34.6675	34.0733
Ho	1630	28.9498	29.0093	7.09923	33.8808	33.2849
Er	1630	28.4567	28.7699	7.15705	33.794	32.9904
Tm	1630	26.5186	27.1648	6.71992	31.9468	31.6583
Yb	1528	26.6769	27.3868	6.78932	32.0365	32.0091
Lu	1630	27.4049	26.8178	7.02571	32.3241	31.9434
Hf	1720	30.6266	34.9469	8.09656	38.4506	37.1682
Th	1630	31.6567	35.6217	8.18946	40.9504	39.3057
U	1609	27.4048	32.3281	7.9502	31.9872	32.8808
Siderophile
P	1287	1.58745	1.64475	0.478671	1.94784	1.80226
Cr	1291	0.392866	0.284248	0.669446	0.275315	0.236038
Mn	1123	2.4939	2.50679	0.834138	2.75193	2.64301
Fe	1338	2.179	2.26645	0.719243	2.49884	2.40971
Co	1354	0.115638	0.15544	0.0681815	0.174601	0.148106
Cu	1034	0.040362	0.0621217	0.00189503	0.0853228	0.0667549
Ga	1010	0.249312	0.286421	0.0649655	0.317367	0.284425
Ge	830	0.164156	0.187673	0.0563951	0.201153	0.190827
As	1235	1.16639	1.45228	0.156447	0.953249	2.35653
Sb	890	0.0578262	0.19791	0.0152979	0.0957218	0.208112
Note
Elemental concentrations of angrites analysed in this study are reported in Supplementary Tables 1 and 2.
Element abundances are normalized to Mg and CI chondrite abundances of Barrat et al. GCA (2012)
50% condensation temperatures and classification of lithophile and siderophile elements are from Wood et al. AM (2019)
(b)	Angrites as the depletion endmember in K and Rb among planetary basalts
	CI-normalized ratios		Un-normalized ratios
	(Rb/Sr)CI	(K/U)CI	Rb/Sr	K/U	Reference
CI	1	1	0.301423	71428.6	Barrat et al. GCA (2012)
Bulk silicate Earth	0.0829399	0.135856	0.025	9704	Dauphas et al. PSJ (2022)
Bulk silicate Moon	0.0175833	0.034272	0.0053	2448	Dauphas et al. PSJ (2022)
Bulk silicate Mars	0.192089	0.242634	0.0579	17331	Dauphas et al. PSJ (2022)
Bulk silicate Vesta	0.00945515	0.05796	0.00285	4140	Dauphas et al. PSJ (2022)
Angrite (AdoR)	0.00095215	0.001806	0.000287	129	Dauphas et al. PSJ (2022)
NWA 7203	0.00267661	0.00561517	0.000806792	401.084	This study
NWA 12774	0.00171836	0.00332756	0.000517953	237.683	This study
NWA 12004	0.00744586	0.0157945	0.00224435	1128.18	This study
Sah 99555	0.00466369	0.00627805	0.00140574	448.432	This study
NWA 12320	0.00403952	0.00874136	0.00121761	624.383	This study
References for published data
Wood BJ, Smythe DJ, Harrison T. The condensation temperatures of the elements: A reappraisal. Am Min 104, 844-856 (2019).
Barrat JA, Zanda B, Moynier F, Bollinger C, Liorzou C, Bayon G. Geochemistry of CI chondrites: Major and trace elements, and Cu and Zn Isotopes. Geochim Cosmochim Acta 83, 79-92 (2012).
Dauphas N, et al. The extent, nature, and origin of K and Rb depletions and isotopic fractionations in Earth, the Moon, and other planetary bodies. The Planetary Science Journal 3, 29 (2022).
