# Supplementary material for: Potassium isotope heterogeneity in the early Solar System controlled by extensive evaporation and partial recondensation
Source: Nat Commun. 2022 Dec 12;13:7669. doi: 10.1038/s41467-022-35362-7 (PMC9744853; doi:10.1038/s41467-022-35362-7)
Supplement: Supplementary file 2 — Source data [file 41467_2022_35362_MOESM2_ESM.zip › SourceData/Fig2_SourceData.xlsx]

## Sheet: Fig.2
Fig. 2	Angrites deviate from the trend of increasing δ41K with enhanced volatile depletion defined by other planetary basalts.
	Radius	Log radius	Reference	Mn/Na	Reference	Average δ41K	95% ci	Reference
	(km)					(‰)	(‰)
Earth	6378.1	3.80469	https://nssdc.gsfc.nasa.gov/planetary/factsheet/marsfact.html	0.56	Siebert et al. EPSL (2018)	-0.42		Hu et al. JGR (2021)
Mars	3396.2	3.53099	https://nssdc.gsfc.nasa.gov/planetary/factsheet/marsfact.html	0.669767	Yoshizaki & McDonough GCA (2020)	-0.28		Tian et al. PNAS (2021)
Moon	1738.1	3.24007	https://nssdc.gsfc.nasa.gov/planetary/factsheet/moonfact.html	5	O'Neill & Palme PTRSA (2008)	-0.07		Tian et al. GCA (2020)
Vesta	262.7	2.41946	Russell et al. Science (2012)	6	O'Neill & Palme PTRSA (2008)	0.36		Tian et al. GCA (2019)
APB	262.7	2.41946	Assume to be similar to Vesta's size	30	O'Neill & Palme PTRSA (2008)
CI chondrite				0.397917	Barrat et al. GCA (2012)	0.1	0.02	This study
Angrites
NWA 7203	262.7	2.41946	Assume to be similar to Vesta's size	30	O'Neill & Palme PTRSA (2008)	-0.7404	0.0299	This study
NWA 12320	262.7	2.41946	Assume to be similar to Vesta's size	30	O'Neill & Palme PTRSA (2008)	-0.3568	0.0298	This study
Sah 99555	262.7	2.41946	Assume to be similar to Vesta's size	30	O'Neill & Palme PTRSA (2008)	-0.5636	0.0163	This study
NWA 12774	262.7	2.41946	Assume to be similar to Vesta's size	30	O'Neill & Palme PTRSA (2008)	-1.1776	0.0298	This study
NWA 12004	262.7	2.41946	Assume to be similar to Vesta's size	30	O'Neill & Palme PTRSA (2008)	-0.4351	0.0238	This study
Compiled δ41K for terrestrial basalts and meteorites
Earth						Mars						Moon						Vesta
δ41K	95% ci	Sample	Description	Reference		δ41K	95% ci	Sample	Description	Reference		δ41K	95% ci	Sample	Description	Reference		δ41K	95% ci	Sample	Description	Reference
(‰)	(‰)					(‰)	(‰)					(‰)	(‰)					(‰)	(‰)
-0.5	0.033	ST2 17 10	BABB	Tuller-Ross et al. GCA (2019)	Tuller-Ross et al. GCA (2019)	-0.34	0.02	Shergotty	Basaltic shergottite, enriched	Tian et al. PNAS (2021)		-0.12	0.04	12018	Low-Ti olivine basalt	Tian et al. GCA (2020)		0.325	0.05	Bereba	Main Group-Nuevo Laredo trend	Tian et al. GCA (2019)
-0.43	0.022	ST2 17 6	BABB	Tuller-Ross et al. GCA (2019)		-0.17325	0.107862	Zagami	Basaltic shergottite, enriched	Ku & Jacobsen SA (2020) and Tian et al. PNAS (2021)		-0.04	0.04	12063	Low-Ti Ilmenite basalt	Tian et al. GCA (2020)		0.37	0.04	EET 87542, 56	Main Group-Nuevo Laredo trend	Tian et al. GCA (2019)
-0.4	0.033	ST2 17 7	BABB	Tuller-Ross et al. GCA (2019)		-0.38	0.12	EETA 79001A	Basaltic shergottite, depleted	Tian et al. GCA (2019)		-0.05	0.03	12065	Low-Ti Pigeonite basalt	Tian et al. GCA (2020)		0.49	0.02	Haraiya	Main Group-Nuevo Laredo trend	Tian et al. GCA (2019)
-0.42	0.0518	CH98 DR08	MORB	Tuller-Ross et al. GCA (2019)		-0.199	0.038	QUE 94201.55	Basaltic shergottite, depleted	Ku & Jacobsen SA (2020)		-0.11	0.04	MIL 05035	Low-Ti Mare basalt	Tian et al. GCA (2020)		0.64875	0.135769	Juvinas	Main Group-Nuevo Laredo trend	Tian et al. GCA (2019) and Ku & Jacobsen SA (2020)
-0.54	0.03	CH98 DR12	MORB	Tuller-Ross et al. GCA (2019)		-0.19	0.06	RBT 04262	Olivine-phyric shergottite, enriched	Tian et al. PNAS (2021)		-0.01	0.03	LAP 02224	Low-Ti Mare basalt	Tian et al. GCA (2019)		0.37	0.03	Millbillillie	Main Group-Nuevo Laredo trend	Tian et al. GCA (2019)
-0.44	0.044	CH98 DR17	MORB	Tuller-Ross et al. GCA (2019)		-0.23	0.08	LAR 06319	Olivine-phyric shergottite, enriched	Tian et al. PNAS (2021)		-0.15	0.04	10017	High-Ti Ilmenite basalt (high K)	Tian et al. GCA (2020)		0.45	0.03	Nuevo Laredo	Main Group-Nuevo Laredo trend	Tian et al. GCA (2019)
-0.38	0.03	CY84 05-08	MORB	Tuller-Ross et al. GCA (2019)		-0.33	0.04	LAR 12011	Olivine-phyric shergottite, enriched	Tian et al. PNAS (2021)		-0.11	0.06	10017-282	High-Ti Ilmenite basalt (high K)	Wang & Jacobsen Nature (2016)		0.1975	0.085	Sioux County	Main Group-Nuevo Laredo trend	Tian et al. GCA (2019) and Ku & Jacobsen SA (2020)
-0.57	0.05	EN113 02D	MORB	Tuller-Ross et al. GCA (2019)		-0.27	0.09	LAR 12095	Olivine-phyric shergottite, depleted	Tian et al. PNAS (2021)		-0.02	0.04	10071-126	High-Ti Ilmenite basalt (high K)	Wang & Jacobsen Nature (2016)		0.257667	0.0532458	Bouvante	Stannern Trend	Tian et al. GCA (2019) and Ku & Jacobsen SA (2020)
-0.44	0.0733	EN113 46D	MORB	Tuller-Ross et al. GCA (2019)		-0.26	0.08	LAR 12240	Olivine-phyric shergottite, depleted	Tian et al. PNAS (2021)		-0.04	0.04	70215	High-Ti Ilmenite basalt	Tian et al. GCA (2020)		0.388667	0.0850516	Stannern	Stannern Trend	Tian et al. GCA (2019) and Ku & Jacobsen SA (2020)
-0.43	0.04	ND15 4	MORB	Tuller-Ross et al. GCA (2019)		-0.295	0.01	Tissint	Picritic shergottite, depleted	Tian et al. GCA (2019) and Tian et al. PNAS (2021)		-0.08	0.02	74275	High-Ti Ilmenite basalt	Tian et al. GCA (2020)		0.72	0.09	DaG 945	Residual	Tian et al. GCA (2019)
-0.39	0.05	ND21 4	MORB	Tuller-Ross et al. GCA (2019)		-0.37	0.05	GRV 99027	Lherzolitic shergottite, intermediate	Tian et al. PNAS (2021)		Non-Mare						0.68	0.06	EET 90020, 73	Residual	Tian et al. GCA (2019)
-0.44	0.05	SR2 DR02	MORB	Tuller-Ross et al. GCA (2019)		-0.29	0.08	Y 000097	Lherzolitic shergottite, intermediate	Tian et al. PNAS (2021)		-0.01	0.03	12013-170	Breccia with Granite	Wang & Jacobsen Nature (2016)		0.26	0.02	EET 87503, 202	Howardite	Tian et al. GCA (2019)
-0.33	0.06	SR2 DR03	MORB	Tuller-Ross et al. GCA (2019)		-0.5	0.02	ALH 77005	Lherzolitic shergottite, intermediate	Tian et al. PNAS (2021)		0.12	0.05	12013-171	Breccia with Granite	Wang & Jacobsen Nature (2016)		0.44	0.04	LAP 10018, 15	Howardite	Tian et al. GCA (2019)
-0.44	0.06	DS D5	MORB	Tuller-Ross et al. GCA (2019)		-0.233667	0.0233904	Nakhla	Nakhlite	Ku & Jacobsen SA (2020) and Tian et al. PNAS (2021)		-0.13	0.04	14301-290	Regolith Breccia	Wang & Jacobsen Nature (2016)		0.44	0.08	QUE 97001, 82	Howardite	Tian et al. GCA (2019)
-0.38	0.07	SO40 G136D	MORB	Tuller-Ross et al. GCA (2019)		-0.3	0.1	MIL 03346	Nakhlite	Tian et al. GCA (2019) and Tian et al. PNAS (2021)		-0.06	0.04	14305-330	Crystalline Matrix Breccia	Wang & Jacobsen Nature (2016)		0.31	0.04	Pasamonte	Ungrouped	Tian et al. GCA (2019)
-0.38	0.0313	SO40 G178D	MORB	Tuller-Ross et al. GCA (2019)		-0.23	0.03	MIL 090030	Nakhlite	Tian et al. PNAS (2021)		-1.16	0.04	60015	Cataclastic anorthosite	Tian et al. GCA (2020)
-0.48	0.0648	V3306 39D	MORB	Tuller-Ross et al. GCA (2019)		-0.22	0.09	MIL 090032	Nakhlite	Tian et al. PNAS (2021)		-0.06	0.05	60315-191	Poikilitic impact melt	Wang & Jacobsen Nature (2016)
-0.66	0.09	V3307 56D	MORB	Tuller-Ross et al. GCA (2019)		-0.2	0.03	MIL 090136	Nakhlite	Tian et al. PNAS (2021)		0.01	0.02	62255	Anorthosite with melt	Tian et al. GCA (2020)
-0.45	0.0416	CH31 DR02	MORB	Tuller-Ross et al. GCA (2019)		-0.39	0.06	Y 000593	Nakhlite	Tian et al. PNAS (2021)		-0.4	0.1	65015	Poikilitic impact melt breccia	Tian et al. GCA (2020)
-0.45	0.033	CH31 DR04	MORB	Tuller-Ross et al. GCA (2019)		-0.36	0.07	Y 000749	Nakhlite	Tian et al. PNAS (2021)		-0.12	0.03	77215	Cataclastic norite	Tian et al. GCA (2020)
-0.43	0.0334	CH31 DR11	MORB	Tuller-Ross et al. GCA (2019)		-0.42	0.06	NWA 7034	Basaltic breccia	Tian et al. PNAS (2021)		-0.43	0.04	MIL 090070	Feldspathic regolith breccia	Tian et al. GCA (2020)
-0.46	0.0311	CH31 DR12	MORB	Tuller-Ross et al. GCA (2019)		-0.32	0.02	Chassigny	Chassignite	Tian et al. PNAS (2021)		0.23	0.03	MIL 090036	KREEP-bearing feldspathic breccia	Tian et al. GCA (2020)
-0.47	0.05	CL DR01	MORB	Tuller-Ross et al. GCA (2019)								0.26	0.02	NWA 4485	KREEP-rich regolith breccia	Tian et al. GCA (2020)
-0.47	0.03	CY82 31 01	MORB	Tuller-Ross et al. GCA (2019)								0.51	0.03	SaU 169-RB	KREEP-rich regolith breccia	Tian et al. GCA (2020)
-0.66	0.06	EN026 14D	MORB	Tuller-Ross et al. GCA (2019)								0.25	0.02	SaU 169-IB	KREEP-rich impact-melt breccia	Tian et al. GCA (2020)
-0.29	0.0327	EN063 23D	MORB	Tuller-Ross et al. GCA (2019)								-2.51667	0.0835331	64435	Breccia with glass coat	Tian et al. GCA (2020)
-0.4	0.05	EW9309 15D	MORB	Tuller-Ross et al. GCA (2019)
-0.36	0.05	ND18 1	MORB	Tuller-Ross et al. GCA (2019)
-0.34	0.0214	RC2806 10D	MORB	Tuller-Ross et al. GCA (2019)
-0.47	0.0733	TR101 22D	MORB	Tuller-Ross et al. GCA (2019)
-0.42	0.05447	TR123 1D	MORB	Tuller-Ross et al. GCA (2019)
-0.25	0.05447	TR154 19D	MORB	Tuller-Ross et al. GCA (2019)
-0.45	0.03	KS04 A	MORB	Tuller-Ross et al. GCA (2019)
-0.53	0.033015	KS11 A	MORB	Tuller-Ross et al. GCA (2019)
-0.45	0.033015	KS12	MORB	Tuller-Ross et al. GCA (2019)
-0.42	0.05	TH28 07	OIB	Tuller-Ross et al. GCA (2019)
-0.35	0.06	TH30 03	OIB	Tuller-Ross et al. GCA (2019)
-0.32	0.02	T4D3#7	OIB	Tuller-Ross et al. GCA (2019)
-0.35	0.07	SO47 05DS 1	OIB	Tuller-Ross et al. GCA (2019)
-0.33	0.09	SO47 09DS	OIB	Tuller-Ross et al. GCA (2019)
-0.32	0.04	SO47 37GC	OIB	Tuller-Ross et al. GCA (2019)
-0.49	0.07	TH 09 05	OIB	Tuller-Ross et al. GCA (2019)
-0.39	0.03	TH 11 01	OIB	Tuller-Ross et al. GCA (2019)
-0.36	0.03	TH 12 01	OIB	Tuller-Ross et al. GCA (2019)
-0.57	0.04	TH 14 02	OIB	Tuller-Ross et al. GCA (2019)
-0.3	0.03	TH 14 03	OIB	Tuller-Ross et al. GCA (2019)
-0.52	0.05	TH 14 05	OIB	Tuller-Ross et al. GCA (2019)
-0.42	0.04	TH 21	OIB	Tuller-Ross et al. GCA (2019)
-0.45	0.03	HEK04-09	Basalt	Tuller-Ross et al. CG (2019)
-0.44	0.03	HEK05-09	Basalt	Tuller-Ross et al. CG (2019)
-0.42	0.04	HEK06-09	Basalt	Tuller-Ross et al. CG (2019)
-0.45	0.04	HEK07-09	Basalt	Tuller-Ross et al. CG (2019)
-0.41	0.04	HEK09-09	Basalt	Tuller-Ross et al. CG (2019)
-0.44	0.03	HEK12-09	Basalt	Tuller-Ross et al. CG (2019)
-0.52	0.04	BUR20-09 (basalt)		Tuller-Ross et al. CG (2019)
-0.411486	0.0363115	KI 81-1-169.9	OIB	Hu et al. JGR (2021)
-0.370641	0.0363115	KI 67-3-6.8	OIB	Hu et al. JGR (2021)
-0.411536	0.0363115	KI 81-1-210	OIB	Hu et al. JGR (2021)
-0.395562	0.0498926	IKI-22	OIB	Hu et al. JGR (2021)
-0.414675	0.0412036	KI 79-3-150.4	OIB	Hu et al. JGR (2021)
-0.392211	0.0412036	KI 75-1-38.9	OIB	Hu et al. JGR (2021)
-0.399872	0.0412036	KI 67-3-39	OIB	Hu et al. JGR (2021)
-0.378834	0.0412036	IKI-58	OIB	Hu et al. JGR (2021)
-0.379817	0.0287326	KI 67-3-81	OIB	Hu et al. JGR (2021)
-0.41553	0.0277964	KI 75-1-121.5	OIB	Hu et al. JGR (2021)
-0.398796	0.0285435	KI 75-1-75.2	OIB	Hu et al. JGR (2021)
References for published data
Russell CT, et al. Dawn at Vesta: Testing the Protoplanetary Paradigm. Science 336, 684-686 (2012).
Siebert J, Sossi PA, Blanchard I, Mahan B, Badro J, Moynier F. Chondritic Mn/Na ratio and limited post-nebular volatile loss of the Earth. Earth Planet Sci Lett 485, 130-139 (2018).
Yoshizaki T, McDonough WF. Earth and Mars – Distinct inner solar system products. Geochem 81, 125746 (2021).
O'Neill HSC, Palme H. Collisional erosion and the non-chondritic composition of the terrestrial planets. Philos Trans Royal Soc 366, 4205-4238 (2008).
Barrat JA, Zanda B, Moynier F, Bollinger C, Liorzou C, Bayon G. Geochemistry of CI chondrites: Major and trace elements, and Cu and Zn Isotopes. Geochim Cosmochim Acta 83, 79-92 (2012).
Hu Y, Teng F-Z, Helz RT, Chauvel C. Potassium isotope fractionation during magmatic differentiation and the composition of the mantle. J Geophys Res Solid Earth 126, e2020JB021543 (2021).
Tian Z, et al. Potassium isotopic compositions of howardite-eucrite-diogenite meteorites. Geochim Cosmochim Acta 266, 611-632 (2019).
Tian Z, et al. Potassium isotopic composition of the Moon. Geochim Cosmochim Acta 280, 263-280 (2020).
Tian Z, et al. Potassium isotope composition of Mars reveals a mechanism of planetary volatile retention. Proc Natl Acad Sci USA 118, e2101155118 (2021).
Tuller-Ross B, Marty B, Chen H, Kelley KA, Lee H, Wang K. Potassium isotope systematics of oceanic basalts. Geochim Cosmochim Acta 259, 144-154 (2019).
Tuller-Ross B, Savage PS, Chen H, Wang K. Potassium isotope fractionation during magmatic differentiation of basalt to rhyolite. Chem Geol 525, 37-45 (2019).
Ku Y, Jacobsen SB. Potassium isotope anomalies in meteorites inherited from the protosolar molecular cloud. Sci Adv 6, eabd0511 (2020).
Wang K, Jacobsen SB. Potassium isotopic evidence for a high-energy giant impact origin of the Moon. Nature 538, 487-490 (2016).
