# Supplementary material for: Potassium isotope heterogeneity in the early Solar System controlled by extensive evaporation and partial recondensation
Source: Nat Commun. 2022 Dec 12;13:7669. doi: 10.1038/s41467-022-35362-7 (PMC9744853; doi:10.1038/s41467-022-35362-7)
Supplement: Supplementary file 2 — Source data [file 41467_2022_35362_MOESM2_ESM.zip › SourceData/Fig3_SourceData.xlsx]

## Sheet: Fig.3
Fig. 3	Negative correlations of δ41K values with (a) U/K ratios and (b) Sr/Rb ratios.
(a)	δ41K vs 1000*U/K
Linear regression
	[K]	[U]	1000 U/K	δ41K	95% c.i.
	(ppm)	(ppm)		(‰)	(‰)
UCC	23243.2	2.7	0.116163	-0.44		[K] and [U] of UCC are from Rudnick & Gao (2014) and average δ41K of UCC is from Huang et al. GCA (2020)
NWA 7203	36.659	0.0913999	2.49324	-0.740363	0.0299	This study
NWA 12774	16.4118	0.0690491	4.20729	-1.17762	0.0297819	This study
NWA 12004	109.098	0.096703	0.886384	-0.435111	0.0238253	This study
Sah 99555	45.3306	0.101087	2.22999	-0.563583	0.0162797	This study
NWA 12320	67.7983	0.108584	1.60158	-0.356839	0.0297819	This study	Not included in linear regression
AdoR	13.1865	0.133181	10.0998	-1.84286		This study	Extrapolated δ41K value for AdoR based on linear regression
Calculated fractions of UCC contamination
Percentage of UCC	1000 U/K	δ41K
0	10.0998	-1.84286
0.0005	5.42306	-1.19379
0.002	2.31916	-0.750836
0.006	0.973925	-0.560681
(b)	δ41K vs Sr/Rb
Linear regression
	[Rb]	[Sr]	Sr/Rb	δ41K	95% c.i.
	(ppm)	(ppm)		(‰)	(‰)
UCC	84	320	3.80952	-0.44		[Rb] and [Sr] of UCC are from Rudnick & Gao (2014) and average δ41K of UCC is from Huang et al. GCA (2020)
NWA 7203	0.0792079	98.1764	1239.48	-0.740363	0.0299	This study
NWA 12774	0.0381081	73.5746	1930.68	-1.17762	0.0297819	This study
NWA 12004	0.230239	102.586	445.563	-0.435111	0.0238253	This study
Sah 99555	0.148353	105.534	711.368	-0.563583	0.0162797	This study
NWA 12320	0.13638	112.007	821.284	-0.356839	0.0297819	This study	Not included in linear regression
AdoR	0.0317748	133.7	4207.73	-1.70232		This study	Extrapolated δ41K value for AdoR based on linear regression
Calculated fractions of UCC contamination
Percentage of UCC	Sr/Rb	δ41K
0	4207.73	-1.70232
0.0003	2348.02	-1.1439
0.001	1156.75	-0.786196
0.006	251.72	-0.514441
References for published data
Rudnick RL, Gao S. Composition of the Continental Crust. In: Treatise on Geochemistry (Second Edition) (eds Holland HD, Turekian KK, Vol 4, 1-51. Elsevier (2014).
Huang T-Y, et al. Heterogeneous potassium isotopic composition of the upper continental crust. Geochim Cosmochim Acta 278, 122-136 (2020).
