# Supplementary material for: Potassium isotope heterogeneity in the early Solar System controlled by extensive evaporation and partial recondensation
Source: Nat Commun. 2022 Dec 12;13:7669. doi: 10.1038/s41467-022-35362-7 (PMC9744853; doi:10.1038/s41467-022-35362-7)
Supplement: Supplementary file 2 — Source data [file 41467_2022_35362_MOESM2_ESM.zip › SourceData/Fig4_SourceData.xlsx]

## Sheet: Fig.4
Fig. 4	Potassium isotopic compositions of the angrite parent body compared with other planetary materials
(a)	δ41K vs. (K/U)CI
		(K/U)CI	Reference	δ41K	95% c.i.	Reference
	Angrites
	NWA 7203	0.00561517	This study	-0.740363	0.0299	This study
	NWA 12774	0.00332756	This study	-1.17762	0.0297819	This study
	NWA 12004	0.0157945	This study	-0.435111	0.0238253	This study
	Sah 99555	0.00627805	This study	-0.563583	0.0162797	This study
	NWA 12320	0.00874136	This study	-0.356839	0.0297819	This study
	Angrite (AdoR)	0.00138617	This study	-1.84		Extrapolated, this study
	CB chondrules
	CB1	0.1097	Koefoed et al., GCA (2022)	-2.24	0.08	Koefoed et al., GCA (2022)
	CB2a	0.0776	Koefoed et al., GCA (2022)	-1.09	0.06	Koefoed et al., GCA (2022)
	CB2b	0.0641	Koefoed et al., GCA (2022)	-1.1	0.1	Koefoed et al., GCA (2022)
	CB3	0.051	Koefoed et al., GCA (2022)	-0.81	0.09	Koefoed et al., GCA (2022)
	CB4	0.0967	Koefoed et al., GCA (2022)	-1.23	0.06	Koefoed et al., GCA (2022)
	CB5a	0.1439	Koefoed et al., GCA (2022)	-0.5	0.08	Koefoed et al., GCA (2022)
	CB5b	0.0987	Koefoed et al., GCA (2022)	-0.41	0.06	Koefoed et al., GCA (2022)
	CB6	0.0545	Koefoed et al., GCA (2022)	-0.94	0.06	Koefoed et al., GCA (2022)
	CB7a	0.145	Koefoed et al., GCA (2022)	-2.2	0.08	Koefoed et al., GCA (2022)
	CB7b	0.1371	Koefoed et al., GCA (2022)	-2.22	0.08	Koefoed et al., GCA (2022)
	CB8	0.1155	Koefoed et al., GCA (2022)	-1.48	0.11	Koefoed et al., GCA (2022)
	CB9	0.112	Koefoed et al., GCA (2022)	-1.34	0.06	Koefoed et al., GCA (2022)
	CB10	0.1616	Koefoed et al., GCA (2022)	-1.79	0.1	Koefoed et al., GCA (2022)
Compiled chondrites and chondrule data (only meteorite falls are considered here)
Chondrite group		(K/U)CI	Reference	δ41K	95% c.i.	Reference
CI	Orgueil	1	Barrat et al., GCA (2012)	-0.101173	0.0160305	This study
		1	Barrat et al., GCA (2012)	-0.2055	0.067	Ku & Jacobsen, SA (2020)
		1	Barrat et al., GCA (2012)	-0.154	0.0376475	Ku & Jacobsen, SA(2020)
		1	Barrat et al., GCA (2012)	-0.039	0.038	Nie et al., SA (2021)
		1	Barrat et al., GCA (2012)	-0.144	0.059	Nie et al., SA (2021)
		1	Barrat et al., GCA (2012)	-0.165556	0.0105993	Koefoed et al., GCA (2022)
		1	Barrat et al., GCA (2012)	-0.234444	0.0153156	Koefoed et al., GCA (2022)
Average				-0.149096	0.129626
CM	Murchison	0.509096	Dauphas et al., PSJ (2022)	-0.237954	0.0449627	This study
		0.509096	Dauphas et al., PSJ (2022)	-0.1805	0.043	Ku & Jacobsen, SA (2020)
		0.509096	Dauphas et al., PSJ (2022)	-0.101	0.034	Nie et al., SA (2021)
		0.509096	Dauphas et al., PSJ (2022)	-0.19	0.04	Jiang et al., AGS (2021)
		0.509096	Dauphas et al., PSJ (2022)	-0.41	0.05	Jiang et al., AGS (2021)
		0.509096	Dauphas et al., PSJ (2022)	-0.4	0.05	Jiang et al., AGS (2021)
		0.509096	Dauphas et al., PSJ (2022)	-0.35	0.04	Jiang et al., AGS (2021)
		0.509096	Dauphas et al., PSJ (2022)	-0.38	0.03	Jiang et al., AGS (2021)
	Mighei	0.509096	Dauphas et al., PSJ (2022)	-0.2975	0.0325692	Ku & Jacobsen, SA (2020)
		0.509096	Dauphas et al., PSJ (2022)	-0.158	0.046	Nie et al., SA (2021)
	Murray	0.509096	Dauphas et al., PSJ (2022)	0.176	0.036	Ku & Jacobsen, SA (2020)
Average				-0.110977	0.499923
CO	Ornans	0.371532	Dauphas et al., PSJ (2022)	-0.0817318	0.0484817	This study
		0.371532	Dauphas et al., PSJ (2022)	-0.059	0.0292	Ku & Jacobsen, SA (2020)
		0.371532	Dauphas et al., PSJ (2022)	-0.104	0.0376	Ku & Jacobsen, SA (2020)
		0.371532	Dauphas et al., PSJ (2022)	-0.046	0.038	Nie et al., SA (2021)
	Kainsaz	0.371532	Dauphas et al., PSJ (2022)	-0.212	0.0376	Ku & Jacobsen (2020)
	Lance	0.371532	Dauphas et al., PSJ (2022)	-0.235	0.034	Nie et al., SA (2021)
Average				-0.173228	0.175661
CV	Allende	0.25529	Dauphas et al., PSJ (2022)	-0.135131	0.0313459	This study
		0.25529	Dauphas et al., PSJ (2022)	-0.238742	0.0150626	Ku & Jacobsen, SA (2020)
		0.25529	Dauphas et al., PSJ (2022)	-0.082	0.0326	Ku & Jacobsen, SA (2020)
		0.25529	Dauphas et al., PSJ (2022)	-0.34	0.02	Bloom et al., GCA (2020)
		0.25529	Dauphas et al., PSJ (2022)	-0.53	0.03	Bloom et al., GCA (2020)
		0.25529	Dauphas et al., PSJ (2022)	-0.201	0.038	Nie et al., SA (2021)
		0.25529	Dauphas et al., PSJ (2022)	-0.59875	0.04	Jiang et al., AGS (2021)
		0.25529	Dauphas et al., PSJ (2022)	-0.4925	0.0375595	Jiang et al., AGS (2021)
		0.25529	Dauphas et al., PSJ (2022)	-0.45875	0.06	Jiang et al., AGS (2021)
		0.25529	Dauphas et al., PSJ (2022)	-0.477143	0.04	Jiang et al., AGS (2021)
		0.25529	Dauphas et al., PSJ (2022)	-0.616667	0.05	Jiang et al., AGS (2021)
	Vigarano	0.25529	Dauphas et al., PSJ (2022)	-0.295	0.0266	Ku & Jacobsen, SA (2020)
		0.25529	Dauphas et al., PSJ (2022)	-0.346	0.038	Nie et al., SA (2021)
Average				-0.349826	0.0829478
EH	Abee	1.24445	Dauphas et al., PSJ (2022)	-0.351419	0.0544081	This study
		1.24445	Dauphas et al., PSJ (2022)	-0.34	0.022	Ku & Jacobsen, SA (2020)
	Indarch	1.24445	Dauphas et al., PSJ (2022)	-0.38	0.0376	Ku & Jacobsen, SA (2020)
Average				-0.362855	0.0484943
H	Kernouve	0.91	Dauphas et al., PSJ (2022)	-0.668526	0.0490517	This study
		0.91	Dauphas et al., PSJ (2022)	-0.675	0.0292	Ku & Jacobsen, SA (2020)
	Ochansk	0.91	Dauphas et al., PSJ (2022)	-1.08	0.05	Bloom et al., GCA (2020)
		0.91	Dauphas et al., PSJ (2022)	-1	0.04	Bloom et al., GCA (2020)
		0.91	Dauphas et al., PSJ (2022)	-1.01	0.05	Bloom et al., GCA (2020)
	Weston	0.91	Dauphas et al., PSJ (2022)	-0.82	0.04	Bloom et al., GCA (2020)
		0.91	Dauphas et al., PSJ (2022)	-0.54	0.04	Bloom et al., GCA (2020)
	Forest City	0.91	Dauphas et al., PSJ (2022)	-0.771	0.0267	Ku & Jacobsen, SA (2020)
	Jilin	0.91	Dauphas et al., PSJ (2022)	-1.18	0.02	Bloom et al., GCA (2020)
		0.91	Dauphas et al., PSJ (2022)	-1.28	0.05	Bloom et al., GCA (2020)
	Dresden	0.91	Dauphas et al., PSJ (2022)	-0.728	0.0292	Ku & Jacobsen, SA (2020)
	Guarena	0.91	Dauphas et al., PSJ (2022)	-0.728	0.0376	Ku & Jacobsen, SA (2020)
		0.91	Dauphas et al., PSJ (2022)	-0.68	0.09	Bloom et al., GCA (2020)
		0.91	Dauphas et al., PSJ (2022)	-0.67	0.07	Bloom et al., GCA (2020)
		0.91	Dauphas et al., PSJ (2022)	-0.727	0.09	Wang & Jacobsen, Nature (2016)
		0.91	Dauphas et al., PSJ (2022)	-0.717	0.07	Wang & Jacobsen, Nature (2016)
	Xinyang	0.91	Dauphas et al., PSJ (2022)	-0.95	0.03	Jiang et al., AGS (2021)
		0.91	Dauphas et al., PSJ (2022)	-0.97	0.03	Jiang et al., AGS (2021)
		0.91	Dauphas et al., PSJ (2022)	-1.01	0.04	Jiang et al., AGS (2021)
		0.91	Dauphas et al., PSJ (2022)	-1.02	0.05	Jiang et al., AGS (2021)
		0.91	Dauphas et al., PSJ (2022)	-0.97	0.03	Jiang et al., AGS (2021)
		0.91	Dauphas et al., PSJ (2022)	-0.98	0.04	Jiang et al., AGS (2021)
Average				-0.849812	0.412359
L	Homestead	0.888468	Dauphas et al., PSJ (2022)	-0.772	0.0267	Ku & Jacobsen, SA (2020)
		0.888468	Dauphas et al., PSJ (2022)	-1.14	0.03	Bloom et al., GCA (2020)
		0.888468	Dauphas et al., PSJ (2022)	-0.87	0.04	Bloom et al., GCA (2020)
	Banma	0.888468	Dauphas et al., PSJ (2022)	-0.78	0.03	Jiang et al., AGS (2021)
		0.888468	Dauphas et al., PSJ (2022)	-0.82	0.02	Jiang et al., AGS (2021)
		0.888468	Dauphas et al., PSJ (2022)	-0.82	0.02	Jiang et al., AGS (2021)
		0.888468	Dauphas et al., PSJ (2022)	-0.76	0.02	Jiang et al., AGS (2021)
	Marion Iowa	0.888468	Dauphas et al., PSJ (2022)	-0.726	0.0292	Ku & Jacobsen, SA (2020)
	Bruderheim	0.888468	Dauphas et al., PSJ (2022)	-0.719	0.0376	Ku & Jacobsen, SA (2020)
		0.888468	Dauphas et al., PSJ (2022)	-0.57	0.11	Bloom et al., GCA (2020)
		0.888468	Dauphas et al., PSJ (2022)	-0.6	0.1	Bloom et al., GCA (2020)
		0.888468	Dauphas et al., PSJ (2022)	-0.617	0.11	Wang & Jacobsen, Nature (2016)
		0.888468	Dauphas et al., PSJ (2022)	-0.647	0.1	Wang & Jacobsen, Nature (2016)
	Peace River	0.888468	Dauphas et al., PSJ (2022)	-0.679	0.0376	Ku & Jacobsen, SA (2020)
		0.888468	Dauphas et al., PSJ (2022)	-0.719	0.0326	Ku & Jacobsen, SA (2020)
		0.888468	Dauphas et al., PSJ (2022)	-0.54	0.1	Bloom et al., GCA (2020)
		0.888468	Dauphas et al., PSJ (2022)	-0.587	0.1	Wang & Jacobsen, Nature (2016)
	Bjurböle	0.888468	Dauphas et al., PSJ (2022)	-0.83	0.05	Bloom et al., GCA (2020)
	Knyahinya	0.888468	Dauphas et al., PSJ (2022)	-0.93	0.05	Bloom et al., GCA (2020)
	Holbrook	0.888468	Dauphas et al., PSJ (2022)	-0.683	0.0376	Ku & Jacobsen, SA (2020)
		0.888468	Dauphas et al., PSJ (2022)	-0.705	0.0461	Ku & Jacobsen, SA (2020)
Average				-0.770523	0.240205
LL	Tuxuac	0.850766	Dauphas et al., PSJ (2022)	-0.557184	0.04	This study
		0.850766	Dauphas et al., PSJ (2022)	-0.623	0.066	Ku & Jacobsen, SA (2020)
	Parnallee	0.850766	Dauphas et al., PSJ (2022)	-0.964	0.0376475	Ku & Jacobsen, SA (2020)
	Vicencia	0.850766	Dauphas et al., PSJ (2022)	-0.806	0.0376475	Ku & Jacobsen, SA (2020)
	Chainpur	0.850766	Dauphas et al., PSJ (2022)	-0.755	0.0460597	Ku & Jacobsen, SA (2020)
	Hamlet	0.850766	Dauphas et al., PSJ (2022)	-1.04	0.08	Bloom et al., GCA (2020)
		0.850766	Dauphas et al., PSJ (2022)	-0.860425	0.0270448	Koefoed et al., MPS (2020)
		0.850766	Dauphas et al., PSJ (2022)	-1.07692	0.0315062	Koefoed et al., MPS (2020)
Average				-0.821508	0.32824
Compiled data for other planetary bodies
		(K/U)CI	Reference	δ41K	2SD	Reference
Bulk silicate Earth		0.135856	Dauphas et al., PSJ (2022)	-0.42	0.07	Hu et al., JGR (2021)
Bulk silicate Mars		0.242634	Dauphas et al., PSJ (2022)	-0.28	0.18	Tian et al., PNAS (2021)
Bulk silicate Moon		0.034272	Dauphas et al., PSJ (2022)	-0.07	0.09	Tian et al. GCA (2020)
Bulk silicate Vesta		0.05796	Dauphas et al., PSJ (2022)	0.36	0.16	Tian et al. GCA (2019)
(b)	δ41K vs. ε54Cr
	ε54Cr	2σ	Reference	δ41K	2SD	Reference
Bulk silicate Earth	0	0	Burkhardt et al., GCA (2019)	-0.42	0.07	Hu et al., JGR (2021)
Bulk silicate Mars	-0.18	0.05	Burkhardt et al., GCA (2019)	-0.28	0.18	Tian et al., PNAS (2021)
Bulk silicate Moon	0.15	0.1	Burkhardt et al., GCA (2019)	-0.07	0.09	Tian et al. GCA (2020)
Bulk silicate Vesta	-0.67	0.09	Burkhardt et al., GCA (2019)	0.36	0.16	Tian et al. GCA (2019)
Angrite (AdoR)	-0.42	0.13	Zhu et al., ApJL (2019)	-1.84		Extrapolated, this study
Angrite (NWA12774)	-0.42	0.13	Zhu et al., ApJL (2019)	-1.17762		This study
CI	1.56	0.05	Zhu et al., GCA (2021)	-0.149096	0.129626	Calculated from compiled chondrite data
CM	0.92	0.26	Zhu et al., GCA (2021)	-0.110977	0.499923	Calculated from compiled chondrite data
CO	0.9	0.43	Zhu et al., GCA (2021)	-0.173228	0.175661	Calculated from compiled chondrite data
CV	0.89	0.3	Zhu et al., GCA (2021)	-0.349826	0.0829478	Calculated from compiled chondrite data
EH	0.02	0.09	Zhu et al., GCA (2021)	-0.362855	0.0484943	Calculated from compiled chondrite data
H	-0.38	0.09	Zhu et al., GCA (2021)	-0.849812	0.412359	Calculated from compiled chondrite data
L	-0.4	0.06	Zhu et al., GCA (2021)	-0.770523	0.240205	Calculated from compiled chondrite data
LL	-0.4	0.14	Zhu et al., GCA (2021)	-0.821508	0.32824	Calculated from compiled chondrite data
References for published data
For K/U ratios
Barrat JA, Zanda B, Moynier F, Bollinger C, Liorzou C, Bayon G. Geochemistry of CI chondrites: Major and trace elements, and Cu and Zn Isotopes. Geochim Cosmochim Acta 83, 79-92 (2012).
Dauphas N, et al. The extent, nature, and origin of K and Rb depletions and isotopic fractionations in Earth, the Moon, and other planetary bodies. The Planetary Science Journal 3, 29 (2022).
For nucleosynthetic ε54Cr anomalies
Zhu K, et al. Chromium isotopic insights into the origin of chondrite parent bodies and the early terrestrial volatile depletion. Geochim Cosmochim Acta 301, 158-186 (2021).
Zhu K, Moynier F, Wielandt D, Larsen KK, Barrat J-A, Bizzarro M. Timing and origin of the angrite parent body inferred from Cr isotopes. Astrophys J 877, L13 (2019).
Burkhardt C, Dauphas N, Hans U, Bourdon B, Kleine T. Elemental and isotopic variability in solar system materials by mixing and processing of primordial disk reservoirs. Geochim Cosmochim Acta 261, 145-170 (2019).
For δ41K data
Ku Y, Jacobsen SB. Potassium isotope anomalies in meteorites inherited from the protosolar molecular cloud. Sci Adv 6, eabd0511 (2020).
Koefoed P, et al. The dynamic formation process of the CB chondrite Gujba. Geochim Cosmochim Acta 332, 33-56 (2022).
Koefoed P, Pravdivtseva O, Chen H, Gerritzen C, Thiemens MM, Wang K. Potassium isotope systematics of the LL4 chondrite Hamlet: Implications for chondrule formation and alteration. Meteorit Planet Sci 55, (2020).
Nie NX, et al. Imprint of chondrule formation on the K and Rb isotopic compositions of carbonaceous meteorites. Sci Adv 7, eabl3929 (2021).
Jiang Y, Koefoed P, Wang K, Xu W-B. High precision potassium isotopic study of Chinese Antarctic chondrites. Acta Geologica Sinica 95, 2878-2888, (2021)
Bloom H, et al. Potassium isotope compositions of carbonaceous and ordinary chondrites: Implications on the origin of volatile depletion in the early solar system. Geochim Cosmochim Acta 277, 111-131 (2020).
Hu Y, Teng F-Z, Helz RT, Chauvel C. Potassium isotope fractionation during magmatic differentiation and the composition of the mantle. J Geophys Res: Solid Earth 126, e2020JB021543 (2021).
Tian Z, et al. Potassium isotopic compositions of howardite-eucrite-diogenite meteorites. Geochim Cosmochim Acta 266, 611-632 (2019).
Tian Z, et al. Potassium isotopic composition of the Moon. Geochim Cosmochim Acta 280, 263-280 (2020).
Tian Z, et al. Potassium isotope composition of Mars reveals a mechanism of planetary volatile retention. Proc Natl Acad Sci USA 118, e2101155118 (2021).
Wang K, Jacobsen SB. Potassium isotopic evidence for a high-energy giant impact origin of the Moon. Nature 538, 487-490 (2016).
